# Supplementary material for: A modeling study of cool surfaces and outdoor workers productivity at San Francisco International Airport
Source: PNAS Nexus. 2025 Jan 3;4(1):pgae593. doi: 10.1093/pnasnexus/pgae593 (PMC11740725; doi:10.1093/pnasnexus/pgae593)
Supplement: pgae593_Supplementary_Data [file pgae593_supplementary_data.zip]

Archive with 2 entries (2 files):
- PNASNEXUS-PNASNEXUS-2024-01157R-s01.docx
- PNASNEXUS-PNASNEXUS-2024-01157R-s02.csv
