# Supplementary material for: A modeling study of cool surfaces and outdoor workers productivity at San Francisco International Airport
Source: PNAS Nexus. 2025 Jan 3;4(1):pgae593. doi: 10.1093/pnasnexus/pgae593 (PMC11740725; doi:10.1093/pnasnexus/pgae593)
Supplement: pgae593_Supplementary_Data [file pgae593_supplementary_data.zip › PNASNEXUS-PNASNEXUS-2024-01157R-s02.csv]

	hour	Scenario	WBGT
1	0	Baseline	15.4318064516129
2	0	0.63 albedo target	15.3244838709677
3	0	0.75 albedo target	15.2831935483871
4	0	0.85 albedo target	15.251
5	1	Baseline	15.2764193548387
6	1	0.63 albedo target	15.1797741935484
7	1	0.75 albedo target	15.1441935483871
8	1	0.85 albedo target	15.1128709677419
9	2	Baseline	15.1096774193548
10	2	0.63 albedo target	15.0082258064516
11	2	0.75 albedo target	14.9744516129032
12	2	0.85 albedo target	14.9438064516129
13	3	Baseline	14.8949677419355
14	3	0.63 albedo target	14.7787741935484
15	3	0.75 albedo target	14.7452258064516
16	3	0.85 albedo target	14.7132258064516
17	4	Baseline	14.7518709677419
18	4	0.63 albedo target	14.6317096774194
19	4	0.75 albedo target	14.5966774193548
20	4	0.85 albedo target	14.5571290322581
21	5	Baseline	15.0857741935484
22	5	0.63 albedo target	15.0026129032258
23	5	0.75 albedo target	14.9792903225806
24	5	0.85 albedo target	14.9548387096774
25	6	Baseline	15.4748709677419
26	6	0.63 albedo target	15.4343225806452
27	6	0.75 albedo target	15.4217741935484
28	6	0.85 albedo target	15.4097096774194
29	7	Baseline	16.6127096774194
30	7	0.63 albedo target	16.3627741935484
31	7	0.75 albedo target	16.2773548387097
32	7	0.85 albedo target	16.2143548387097
33	8	Baseline	19.7772258064516
34	8	0.63 albedo target	19.2632258064516
35	8	0.75 albedo target	19.0593225806452
36	8	0.85 albedo target	18.8703225806452
37	9	Baseline	22.673935483871
38	9	0.63 albedo target	22.0003548387097
39	9	0.75 albedo target	21.7268064516129
40	9	0.85 albedo target	21.4628387096774
41	10	Baseline	24.9714193548387
42	10	0.63 albedo target	24.1760322580645
43	10	0.75 albedo target	23.8499032258065
44	10	0.85 albedo target	23.5397741935484
45	11	Baseline	26.7126451612903
46	11	0.63 albedo target	25.8437741935484
47	11	0.75 albedo target	25.4916774193548
48	11	0.85 albedo target	25.1592580645161
49	12	Baseline	27.7098387096774
50	12	0.63 albedo target	26.8236451612903
51	12	0.75 albedo target	26.463935483871
52	12	0.85 albedo target	26.1200322580645
53	13	Baseline	27.5344838709677
54	13	0.63 albedo target	26.654
55	13	0.75 albedo target	26.2964516129032
56	13	0.85 albedo target	25.9527096774194
57	14	Baseline	26.8729032258064
58	14	0.63 albedo target	26.0266774193548
59	14	0.75 albedo target	25.6846774193548
60	14	0.85 albedo target	25.3568064516129
61	15	Baseline	25.7798064516129
62	15	0.63 albedo target	25.0089032258065
63	15	0.75 albedo target	24.6954193548387
64	15	0.85 albedo target	24.397
65	16	Baseline	24.1936774193548
66	16	0.63 albedo target	23.5333225806452
67	16	0.75 albedo target	23.2654838709677
68	16	0.85 albedo target	23.0058387096774
69	17	Baseline	22.2016774193548
70	17	0.63 albedo target	21.6757096774194
71	17	0.75 albedo target	21.4648387096774
72	17	0.85 albedo target	21.2573548387097
73	18	Baseline	20.1084193548387
74	18	0.63 albedo target	19.7362903225806
75	18	0.75 albedo target	19.5875161290323
76	18	0.85 albedo target	19.4425806451613
77	19	Baseline	17.8604193548387
78	19	0.63 albedo target	17.6256774193548
79	19	0.75 albedo target	17.5377419354839
80	19	0.85 albedo target	17.4579677419355
81	20	Baseline	16.6136129032258
82	20	0.63 albedo target	16.4418064516129
83	20	0.75 albedo target	16.3784838709677
84	20	0.85 albedo target	16.3211935483871
85	21	Baseline	16.2134838709677
86	21	0.63 albedo target	16.0692580645161
87	21	0.75 albedo target	16.0207096774194
88	21	0.85 albedo target	15.9737096774194
89	22	Baseline	15.8383870967742
90	22	0.63 albedo target	15.7155806451613
91	22	0.75 albedo target	15.6680967741935
92	22	0.85 albedo target	15.6304838709677
93	23	Baseline	15.589935483871
94	23	0.63 albedo target	15.4704193548387
95	23	0.75 albedo target	15.4343548387097
96	23	0.85 albedo target	15.3920322580645
